# Supplementary material for: Domain Truncation in Hispidin Synthase Orthologs from Non-Bioluminescent Fungi Does Not Lead to Hispidin Biosynthesis
Source: Int J Mol Sci. 2023 Jan 10;24(2):1317. doi: 10.3390/ijms24021317 (PMC9866795; doi:10.3390/ijms24021317)
Supplement: Supplementary file 1 [file ijms-24-01317-s001.zip]

Archive with 4 entries (4 files):
- Supplementary Information 1.html
- __MACOSX/._Supplementary Information 1.html
- Supplementary materials.docx
- __MACOSX/._Supplementary materials.docx
